# Supplementary material for: Studying the Physical and Chemical Properties of Polydimethylsiloxane Matrix Reinforced by Nanostructured TiO2 Supported on Mesoporous Silica
Source: Polymers (Basel). 2022 Dec 25;15(1):81. doi: 10.3390/polym15010081 (PMC9824354; doi:10.3390/polym15010081)
Supplement: Supplementary file 1 [file polymers-15-00081-s001.zip]

Archive with 1 entries (1 files):
- polymers-2115022-supplementary.pdf
